# Supplementary material for: Data-driven modelling captures dynamics of the circadian clock of Neurospora crassa
Source: PLoS Comput Biol. 2022 Aug 11;18(8):e1010331. doi: 10.1371/journal.pcbi.1010331 (PMC9397904; doi:10.1371/journal.pcbi.1010331)
Supplement: S1 Table — (XLSX) [file pcbi.1010331.s007.xlsx]

## Sheet: Sheet1
No.	Model variables	Variable name
1	WCC protein in dark	Wd
2	WCC protein phosphorylation in dark	Wdp
3	WCC⋆ monomer protein in light	Wl
4	WCC⋆ monomer protein phosphorylation in light	Wlp
5	WCC⋆-WCC⋆ homodimer protein	Wl Wl
6	WCC⋆-WCC⋆ homodimer phosphorylation	WlWlp
7	WCC⋆-VVD⋆ heterodimer	Wl Vl
8	WCC⋆-VVD⋆ heterodimer phosphorylation	WlpVl
9	VVD protein in dark	Vd
10	Light-activated VVD protein	Vl
11	VVD-VVD protein homodimer	Vl Vl
12	FRQ protein in inactive form	FRQ
13	FRQ protein in active form	FFC
14	mRNAwcc	mWCC
15	mRNAvvd	mVVD
16	mRNAfrq	mFRQ
17	CSP-1	CSP
18	mRNAfam-3	mFAM
