# Supplementary material for: Data-driven modelling captures dynamics of the circadian clock of Neurospora crassa
Source: PLoS Comput Biol. 2022 Aug 11;18(8):e1010331. doi: 10.1371/journal.pcbi.1010331 (PMC9397904; doi:10.1371/journal.pcbi.1010331)
Supplement: S2 Table — (XLSX) [file pcbi.1010331.s008.xlsx]

## Sheet: Sheet1
Parameter name		Lower_bound_range	Parameter (Model Optimization with Δvvd and WT data)	Parameter (Model Optimization with WT and Δvvd data with out csp-1 and fam-3)	Parameter (Model Optimization with Δvvd data)	Upper_bound_range	Paramter units
K1	Half-maximal rate of mWCC transcription by WlWl	0.001	0.0023671	0.0011384	0.0011933	1000	au
K2	Half-maximal transcription of mVVD by Wd, Wl, WlVl	0.001	28.193	19.229	11.381	1000	au
K3	Half-maximal transcription	0.001	2.0924	2.9051	3.1942	1000	au
K4	Half-maximal transcription of mFRQ by Wd, Wl, WlVl	0.001	906.22	634.1	999.82	1000	au
K5	Half-maximal transcription of mFRQ by Wl Wl	0.001	0.21608	0.17397	0.14756	1000	au
K6	Half max transcription of CSP by Wd, Wl, WlVl	0.001	758.75	924.1	173.33	1000	au
K7	Half max transcription of CSP by WlWl	0.001	7.9407	13.928	138.31	1000	au
Kcp1	mWCC transcription inhibited by CSP	0.01	0.44749	0.048214	4.583	100	au
Kcp2	CSP transcription by Wd, Wl, WlVl	0.01	0.80272	5.7292	0.14972	100	au
Kcp3	CSP own inhibition by WlWl	0.01	1.2712	20.277	15.485	100	au
Kcp4	mFAM transcription inhibited by CSP	0.01	0.010005	0.011434	0.010001	100	au
Kpos1	Half-maximal of Wd phosphorylation	0.001	7.6191	7.564	14.309	1000	au
Kpos2	Half-maximal rate of phosphorylation of Wl	0.001	3.529	5.9283	0.75374	1000	au
Kpos3	Half-maximal rate of phosphorylation	0.001	5.7	31.914	137.73	1000	au
Kpos4	Half-maximal rate of phosphorylation	0.001	2.7	12.571	2.7	1000	au
k1	Max.rate of mWCC	0.001	1.3712	4.7	3.1173	1000	au h-1
k2	Wd translation	0.001	519.79	261.68	530.08	1000	au
k3	Photoadduct decay of Wl and Wlp	0.1	0.16361	0.10809	0.61353	10	au
k4	Photoadduct decay of WlWl and WlWlp	0.1	0.3839	0.37575	0.31703	10	au
k5	Photoadduct decay of WlVl and WlpVl	0.1	0.18073	0.12399	0.18073	10	au
k6	Homodimerization of Wl and Wlp	1	11.922	42.262	999.31	1000	au h-1
k7	Homodimerization dissociation of WlWl and WlWlp	0.001	0.1959	0.48784	0.53902	1000	au
k8	Heterodimerization dissociation of WlVl and WlpVl	0.001	0.41287	0.0024504	0.41287	1000	au
k9	Heterodimerization formation of WlVl and WlpVl	0.1	3.6649	1.6943	3.6649	10	au h-1
k10	Photoadduct decay of Vl	0.1	0.10003	0.24	0.10003	10	au
k11	Dimer formation of Vl Vl	0.1	3.5969	8.6307	3.5969	10	au h-1
k12	Photoadduct decay of Vl Vl	0.1	0.34437	0.45012	0.34437	10	au
k13	FFC conversion	0.231	1.0214	1.1534	1.2319	41.58	au
kd1	mWCC degradation	0.001	2.5	4.2854	33.777	1000	h-1
kd2	Wd degradation	0.001	0.18	0.0065413	0.0041421	1000	h-1
kd3	Wl degradation	0.1	1.5491	7.892	1.6448	10	h-1
kd4	Degradation of Wl Wl	0.1	0.54394	0.52263	2.3711	10	h-1
kd5	Wl Vl degradation	0.001	6.0744	1.9268	6.0744	1000	h-1
kd6*	mVVD degradation	0.001	4	4	-	1000	h-1
kd7*	Vd degradation	0.001	2	2	2	1000	h-1
kd8 *	Vl degradation	0.001	2	2	2	1000	h-1
kd9*	Vl Vl degradation	0.001	2	2	2	1000	h-1
kd10 *	mFRQ degradation	0.001	4	4	4	1000	h-1
kd11	FRQ degradation	0.1386	0.80469	1.029	0.78734	41.58	h-1
kd12	FFC degradation	0.1386	0.67023	0.67346	0.69286	0.693	h-1
kd13	CSP degradation	0.5775	1.2	0.98599	0.60683	8.31	h-1
kd14	mFAM degradation	0.5775	0.67714	0.67714	0.67714	2.31	h-1
kdL*	Luciferase degradation rate of mFRQ , mVVD, CSP, mFAM-3	0.001	1.667	1.667	1.667	1000	h-1
kdp1	Wdp degradation	0.001	0.9	0.9	0.9	1.58	h-1
kdp2	Wlp degradation	0.0398	0.048208	0.042255	0.06107	0.06	h-1
kdp3	Degradation of WlWlp	0.0398	0.063095	0.057259	0.06309	0.063	h-1
kdp4	WlVlp degradation	0.0398	0.063073	0.063096	0.063073	0.063	h-1
kdpos1	Dephosphorylation of Wdp	0.01	0.19	2.1397	0.38368	100	au
kdpos2	Dephosphorylation of Wlp	0.01	0.13	0.014051	0.2017	100	au
kdpos3	De phosphorylation of WlWlp	0.01	0.063	0.043559	0.080766	100	au
kdpos4	Dephosphorylation of WlVlp	0.01	1.7	0.52314	1.7	100	au
kpos1	Max.rate of Wd phosphorylation	0.01	8.7	9.9326	5.8921	100	au h-1
kpos2	Max.rate phosphorylation of Wl	0.01	4.7	17.514	7.749	100	au h-1
kpos3	Max.rate phosphorylation of Wl Wl	0.01	1.3	2.3051	1.6292	100	au h-1
kpos4	Max.rate phosphorylation of Wl Vl	0.01	0.027	1.7368	0.027	100	au h-1
l2	Wl activated by light	0.001	39.698	313.4	710.21	1000	au
Kbasal	Basal transcription rate of mWCC in Dark	0.001	0.14403	0.17748	0.83923	1000	au
K1basal	mFAM transcription in basal level	0.001	0.0010233	0.33542	0.0010006	1000	au
v1	Max. transcription of mVVD by Wd, Wl, WlVl	0.001	3.5976	4.7678	3.2044	1000	au h-1
v2	Max. transcription of mVVD by Wl Wl	0.001	97.26	129.15	92.398	1000	au h-1
v3	Vd translation	0.001	64.084	54.566	64.084	1000	au
v4	Max. transcription of mFRQ by Wd, Wl, WlVl	0.001	10.59	15.061	18.297	1000	au h-1
v5	Max. transcription of mFRQ by Wl Wl	0.001	4.5696	4.696	3.3638	1000	au h-1
v6	FRQ translation	0.001	15.245	18.075	14.484	1000	au
v7	Max. transcription of CSP by Wd, Wl, WlVl	0.001	150.28	23.648	334.65	1000	au h-1
v8	Max. transcription of CSP by by Wl Wl	0.001	45.761	4.0105	163.24	1000	au h-1
v9	mFAM transcription	0.001	386.54	26.072	999.84	1000	au
LFRQ	Initial condition of FRQ luciferase in WT condition	0.001	0.99347	0.98347	-	1000	au
LVVD	Initial condition o VVD luciferase in WT condition	0.001	2.199	2.0702	-	1000	au
LCSP	Initial condition of CSP luciferase in WT condition	0.001	1.8708	1.7986	-	1000	au
LFAM	Initial condition of mFAM luciferase in WT condition	0.001	4.8954	4.9724	-	1000	au
frqs	Scaling factor of FRQ luciferase in ∆vvd condition	0.001	0.95457	0.97539	0.95616	1000	au
vvds	Scaling factor of VVD luciferase in ∆vvd condition	0.001	1.1359	1.4805	1.2605	1000	au
mcs	Scaling factor of CSP luciferase in ∆vvd condition	0.001	0.98503	-	1.03	1000	au
mdts	Scaling factor mFAM luciferase in ∆vvd condition	0.001	1.63	-	1.3554	1000	au
vLf	Luciferase synthesis rate of mFRQ luciferase (WT and ∆vvd )	0.001	6.5677	5.2114	6.3361	1000	au
vLc	Luciferase synthesis rate of CSP luciferase (WT and ∆vvd )	0.001	1.5972	6.4095	1.5284	1000	au
vLfm	Luciferase synthesis rate of mFAM luciferase (WT and ∆vvd )	0.001	2.3022	6.0471	2.0019	1000	au
vLv	Luciferase synthesis rate of mVVD luciferase (WT and ∆vvd )	0.001	1.0759	0.8646	1.2016	1000	au
sd_L_dFRQ_obs	Standard deviation of FRQ luciferase in ∆vvd condition	0.001	6.6538	6.6538	6.6538	1000	fold change
sd_L_dCSP_obs	Standard deviation of CSP luciferase in ∆vvd condition	0.001	0.024326	-	0.024326	1000	fold change
sd_L_dFAM_obs	Standard deviation of mFAM luciferase in ∆vvd condition	0.001	0.0056538	-	0.0056538	1000	fold change
sd_L_dVVD_obs	Standard deviation of VVD luciferase in ∆vvd condition	0.001	0.0076418	0.0076418	0.0076418	1000	fold change
sd_L_LFRQ_obs	Standard deviation of FRQ luciferase in WT condition	0.001	0.0035399	0.0035399	-	1000	fold change
sd_L_LCSP_obs	Standard deviation of CSP luciferase in WT condition	0.001	357.4	357.4	-	1000	fold change
sd_L_FAM_obs	Standard deviation of mFAM luciferase in WT condition	0.001	0.036247	0.036247	-	1000	fold change
sd_L_LVVD_obs	Standard deviation of VVD luciferase in WT condition	0.001	0.36475	0.36475	-	1000	fold change
dmFRQ	Initial condition of mRNAfrq in ∆vvd condition	0.01	0.01	0.54308	0.01391	100	au
dFRQ	Initial condition of FRQ in ∆vvd condition	0.001	0.0038462	0.0079401	0.0043523	1000	au
dFRQ1	Initial condition of FRQ1 in ∆vvd condition	0.01	16.968	27.909	27.99	100	au
dFRQ2	Initial condition of FRQ2 in ∆vvd condition	0.01	4.8868	0.20255	0.15267	100	au
dFRQ3	Initial condition of FRQ3 in ∆vvd condition	0.01	0.7562	0.11967	0.092754	100	au
dFRQ4	Initial condition of FRQ4 in ∆vvd condition	0.01	0.13445	0.087427	0.070597	100	au
dFRQ5	Initial condition of FRQ5 in ∆vvd condition	0.01	22.579	34.065	28.209	100	au
dFFC	Initial condition of active FFC in ∆vvd condition	0.01	0.37551	0.1288	0.18042	100	au
dCSP	Initial condition of CSP1 in ∆vvd condition	0.01	1.3432	-	2.1136	100	au
dmFAM	Initial condition of mRNA fam-3 in ∆vvd condition	0.01	0.013198	-	0.013198	100	au
dWd	Initial condition of WCC protein in dark in ∆vvd condition	0.1	9.9986	9.8956	9.9999	10	au
dWdp	Initial condition of WCC protein phosphorylation in dark in ∆vvd condition	0.1	0.2998	0.45218	0.33106	10	au
dWl_Wl	Initial condition of WCC-WCC homodimer proteinl in ∆vvd condition	0.01	0.010002	0.031595	0.010244	100	au
dWl_Wlp	Initial condition of WCC -WCC homodimer phosphorylation in ∆vvd condition	0.01	0.093719	0.052926	0.064706	100	au
dWl	Initial condition of WCC monomer protein in light in ∆vvd condition	0.01	0.078967	0.05628	0.01736	100	au
dWlp	Initial condition of WCC protein phosphorylation in dark in ∆vvd condition	0.01	0.10196	0.048942	0.071138	100	au
dLFRQ	Initial condition of FRQ luciferase in ∆vvd condition	0.001	2.4961	2.1384	2.3354	1000	au
dLCSP	Initial condition of CSP luciferase in ∆vvd condition	0.001	4.3714	-	3.4969	1000	au
dLFAM	Initial condition of mFAM luciferase in ∆vvd condition	0.001	3.2073	-	3.5834	1000	au
dLVVD	Initial condition of VVD luciferase in ∆vvd condition	0.001	3.6217	2.6812	3.1741	1000	au
FRQ	Initial condition of FRQ	0.01	0.71508	0.089513	-	100	au
FRQ1	Initial condition of FRQ1	0.01	0.72702	0.044247	-	100	au
FRQ2	Initial condition of FRQ2	0.01	0.67747	0.049691	-	100	au
FRQ3	Initial condition of FRQ3	0.01	7.1003	0.13543	-	100	au
FRQ4	Initial condition of FRQ4	0.01	24.706	10.667	-	100	au
FRQ5	Initial condition of FRQ5	0.01	2.5488	8.8879	-	100	au
FFC	Initial condition of FFC	0.01	13.814	23.764	-	100	au
CSP	Initial condition of CSP1	0.01	1.0129	0.18718	-	100	au
mWCC	Initial condition of mWCC	0.001	0.056	0.041	0.0247	1000	au
mFAM	Initial condition of mRNA fam-3	0.01	7.289	0.1	-	100	au
mFRQ	Initial condition of mRNA frq	0.01	1.3239	0.1	-	100	au
mVVD	Initial condition of mRNA vvd	0.1	0.4253	7.289	-	10	au
Vd	Initial condition of VVD in Dark	0.01	0.052896	1.3071	-	100	au
Vl	Initial condition of VVD in Light	0.1	9.9997	0.4253	-	10	au
Vl_Vl	Initial condition of VVD-VVD protein homodimer	0.1	4.8169	0.052896	-	10	au
Wd	Initial condition of WCC protein in dark	0.1	9.9999	9.8237	-	10	au
Wdp	Initial condition of WCC protein phosphorylation in dark	0.1	2.8555	9.9997	-	10	au
Wl	Initial condition of WCC monomer protein in light	0.01	0.029324	9.9983	-	100	au
Wl_Vl	Initial condition of WCC-VVD heterodimer	0.01	6.2337	1.9743	-	100	au
Wl_Vlp	Initial condition of WCC-VVD heterodimer phosphorylation	0.01	19.445	0.010094	-	100	au
Wl_Wl	Initial condition of WCC-WCC homodimer protein	0.01	0.017454	11.039	-	100	au
Wl_Wlp	Initial condition of WCC -WCC homodimer phosphorylation	0.01	0.010007	71.044	-	100	au
Wlp	Initial condition of WCC monomer protein in light	0.01	0.01	0.011148	-	100	au
	*Parameters are fixed based on previous publication
