# Supplementary material for: Data-driven modelling captures dynamics of the circadian clock of Neurospora crassa
Source: PLoS Comput Biol. 2022 Aug 11;18(8):e1010331. doi: 10.1371/journal.pcbi.1010331 (PMC9397904; doi:10.1371/journal.pcbi.1010331)
Supplement: S3 Table — (XLSX) [file pcbi.1010331.s009.xlsx]

## Sheet: Sheet1
time (h)	frq_obs	frq_obs_std	vvd_obs	vvd_obs_std	fam-3_obs	fam-3_obs_std	csp-1_obs	csp-1_obs_std
0	1.08907	0.103596	1.86911	0.179161	5.08171	0.403611	1.65553	0.263382
0.5	1.09507	0.0993099	1.81804	0.160407	5.06731	0.391268	1.67644	0.27043
1	1.10036	0.108337	1.78166	0.145485	5.04466	0.385877	1.69413	0.267622
1.5	1.09529	0.108406	1.745	0.145244	4.98709	0.379956	1.72977	0.271758
2	1.1137	0.110871	1.72226	0.139874	4.93	0.359199	1.75578	0.268078
2.5	1.12962	0.123386	1.71328	0.141682	4.86529	0.345588	1.80447	0.275552
3	1.15069	0.125051	1.70347	0.13792	4.76955	0.327651	1.85769	0.285179
3.5	1.17212	0.140792	1.70379	0.139013	4.66517	0.308649	1.93091	0.282356
4	1.22515	0.153069	1.71979	0.134523	4.5578	0.294083	2.02482	0.280847
4.5	1.27776	0.16038	1.74175	0.139008	4.43617	0.276836	2.11843	0.299722
5	1.34432	0.178426	1.78026	0.135448	4.29169	0.266684	2.24911	0.323178
5.5	1.43819	0.217074	1.82522	0.149506	4.15058	0.262983	2.39616	0.351664
6	1.5428	0.251191	1.89242	0.159734	3.96454	0.273959	2.57408	0.388296
6.5	1.67414	0.279119	1.98491	0.176032	3.78421	0.254082	2.75995	0.430098
7	1.83087	0.320527	2.09208	0.192308	3.59689	0.263817	2.96168	0.480537
7.5	2.01269	0.34799	2.21477	0.211183	3.42967	0.268372	3.18666	0.521459
8	2.22041	0.393756	2.35856	0.235096	3.27946	0.288539	3.38169	0.579822
8.5	2.42515	0.440839	2.51211	0.262493	3.13204	0.281612	3.56251	0.630536
9	2.63177	0.444731	2.66713	0.290024	3.00124	0.277121	3.71469	0.685291
9.5	2.79747	0.456192	2.82553	0.335035	2.89584	0.267281	3.83446	0.728426
10	2.96568	0.468113	2.96583	0.367858	2.81286	0.273892	3.9104	0.77951
10.5	3.08289	0.473412	3.10678	0.394896	2.7557	0.259015	3.93645	0.806149
11	3.18163	0.454262	3.20759	0.418845	2.70096	0.250311	3.926	0.8291
11.5	3.21763	0.397835	3.28884	0.451686	2.68501	0.257761	3.87288	0.839966
12	3.20531	0.383753	3.32153	0.480698	2.69466	0.261768	3.78301	0.860702
12.5	3.16572	0.325993	3.31563	0.503629	2.70441	0.262329	3.6735	0.842774
13	3.05721	0.33119	3.27048	0.509615	2.73879	0.262588	3.52209	0.83729
13.5	2.88157	0.252097	3.19132	0.504841	2.79047	0.26457	3.35692	0.808844
14	2.71035	0.230916	3.0865	0.502838	2.8574	0.264741	3.15658	0.767898
14.5	2.50806	0.208632	2.95274	0.480152	2.94821	0.271708	2.96372	0.712142
15	2.29602	0.172803	2.81023	0.468737	3.05834	0.279665	2.77227	0.676494
15.5	2.10282	0.175083	2.63785	0.436073	3.16098	0.284666	2.58426	0.6143
16	1.93124	0.145755	2.494	0.410826	3.29799	0.312434	2.42024	0.552761
16.5	1.78699	0.141747	2.32774	0.37273	3.42446	0.313147	2.27667	0.487491
17	1.65278	0.123715	2.18212	0.332097	3.54971	0.309631	2.14353	0.420912
17.5	1.55243	0.126598	2.05137	0.297602	3.68749	0.312833	2.03924	0.35954
18	1.46301	0.125763	1.93131	0.261262	3.81894	0.322038	1.94784	0.321385
18.5	1.39197	0.117169	1.8242	0.237328	3.93544	0.322526	1.88645	0.279483
19	1.34465	0.121037	1.72908	0.213782	4.0366	0.329973	1.83428	0.248969
19.5	1.32288	0.11512	1.64486	0.195514	4.12344	0.334434	1.79448	0.219732
20	1.29999	0.122891	1.58371	0.172784	4.19608	0.340197	1.76885	0.21226
20.5	1.28007	0.118008	1.53028	0.155814	4.24573	0.340476	1.76288	0.199055
21	1.26472	0.118387	1.48538	0.142361	4.29567	0.347111	1.75691	0.190426
21.5	1.27042	0.12715	1.4471	0.139133	4.31476	0.359213	1.7668	0.190322
22	1.27195	0.122218	1.41195	0.13081	4.30658	0.352982	1.78353	0.196354
22.5	1.29245	0.13785	1.39481	0.126222	4.28811	0.354408	1.80152	0.183727
23	1.29491	0.146139	1.38265	0.127228	4.27862	0.361561	1.84201	0.18679
23.5	1.32583	0.158446	1.37322	0.114378	4.2249	0.366821	1.88496	0.185131
24	1.36044	0.172905	1.37158	0.115464	4.18008	0.372828	1.93444	0.178787
24.5	1.39661	0.185671	1.37083	0.115858	4.11537	0.357145	2.00811	0.183963
25	1.4502	0.204954	1.39617	0.108727	4.04338	0.355375	2.08312	0.184241
25.5	1.51638	0.221823	1.41833	0.121348	3.95495	0.363214	2.17812	0.193889
26	1.59267	0.247617	1.45081	0.120672	3.85626	0.36979	2.27941	0.212233
26.5	1.70296	0.269495	1.49372	0.120532	3.76087	0.370578	2.40399	0.217268
27	1.81829	0.299147	1.54198	0.117663	3.64742	0.375405	2.5372	0.233565
27.5	1.93359	0.322087	1.60998	0.13507	3.53482	0.373014	2.67857	0.251525
28	2.08515	0.364194	1.67423	0.143446	3.4197	0.371531	2.81385	0.274021
28.5	2.20499	0.404384	1.76402	0.150989	3.30501	0.36152	2.96206	0.316447
29	2.37566	0.414127	1.84848	0.164841	3.19262	0.364892	3.07343	0.340654
29.5	2.50258	0.426106	1.9404	0.171588	3.09369	0.360997	3.19006	0.373774
30	2.6198	0.39382	2.02965	0.192001	3.01316	0.355771	3.2789	0.397013
30.5	2.74879	0.408099	2.12342	0.205025	2.92902	0.362008	3.33022	0.431876
31	2.8577	0.400703	2.21441	0.21816	2.85416	0.353292	3.37584	0.46447
31.5	2.92048	0.377511	2.29864	0.240988	2.7976	0.357597	3.36758	0.494613
32	2.93704	0.342445	2.35311	0.258933	2.75812	0.347985	3.33636	0.521899
32.5	2.93255	0.330124	2.3903	0.283033	2.73247	0.347125	3.30898	0.546458
33	2.90713	0.295533	2.42112	0.290269	2.71505	0.340791	3.23275	0.563059
33.5	2.83079	0.243751	2.42627	0.310758	2.72406	0.332581	3.13499	0.567694
34	2.7255	0.222616	2.42131	0.315107	2.7345	0.337606	3.03124	0.560044
34.5	2.60219	0.224133	2.38769	0.312225	2.75739	0.335283	2.91221	0.574633
35	2.48555	0.21598	2.33514	0.32302	2.80172	0.336956	2.77447	0.551027
35.5	2.34381	0.172081	2.2734	0.309084	2.83382	0.337375	2.64346	0.534389
36	2.18182	0.158969	2.19157	0.305204	2.89295	0.345801	2.51916	0.512794
36.5	2.07957	0.172768	2.12227	0.303573	2.95985	0.346731	2.39529	0.470186
37	1.95183	0.16643	2.02837	0.293907	3.03041	0.34774	2.27429	0.432559
37.5	1.82315	0.148361	1.93408	0.283133	3.10113	0.36404	2.16885	0.403877
38	1.73246	0.142892	1.85911	0.258738	3.17341	0.366137	2.07548	0.361647
38.5	1.64637	0.133134	1.78104	0.240358	3.26555	0.355686	1.98743	0.327099
39	1.58515	0.136552	1.69583	0.224235	3.34046	0.372593	1.91169	0.296567
39.5	1.5172	0.131912	1.62408	0.219463	3.40993	0.381958	1.8485	0.265845
40	1.48118	0.138739	1.55578	0.188607	3.48026	0.388777	1.80979	0.242047
40.5	1.44594	0.136159	1.49711	0.173429	3.53988	0.406907	1.7717	0.215446
41	1.41708	0.132913	1.44426	0.163332	3.5829	0.396261	1.75008	0.195168
41.5	1.39587	0.125671	1.4047	0.15504	3.64197	0.4175	1.72578	0.175932
42	1.38385	0.143081	1.36012	0.137025	3.66601	0.407465	1.72601	0.165645
42.5	1.37038	0.139574	1.33265	0.136911	3.68434	0.413405	1.73097	0.152686
43	1.38264	0.137875	1.30134	0.122591	3.6969	0.432744	1.74289	0.144915
43.5	1.39459	0.146844	1.28575	0.119998	3.68649	0.438985	1.76248	0.13645
44	1.40874	0.155993	1.2751	0.115706	3.66478	0.427898	1.7908	0.135247
44.5	1.42575	0.159981	1.26745	0.107054	3.65297	0.433128	1.82832	0.125384
45	1.46826	0.167207	1.25719	0.113119	3.61054	0.43698	1.8826	0.121682
45.5	1.50916	0.171466	1.26544	0.100137	3.58078	0.438327	1.93502	0.135127
46	1.56199	0.185374	1.27456	0.109425	3.54643	0.442264	1.99734	0.139821
46.5	1.62612	0.200648	1.29138	0.100863	3.49182	0.444325	2.06947	0.143259
47	1.69255	0.189493	1.31592	0.105344	3.42506	0.440509	2.14295	0.163277
47.5	1.76834	0.202074	1.34368	0.101504	3.37008	0.445213	2.2429	0.164573
48	1.86707	0.226143	1.37806	0.106633	3.30582	0.43716	2.34945	0.192365
48.5	1.94908	0.212826	1.41688	0.115393	3.22675	0.426579	2.44589	0.215321
49	2.03721	0.212104	1.45473	0.116265	3.14615	0.419231	2.5461	0.23158
49.5	2.14466	0.219672	1.50229	0.118256	3.07507	0.436012	2.63025	0.258358
50	2.23977	0.217432	1.55849	0.132053	3.00282	0.423267	2.70846	0.286902
50.5	2.3315	0.214679	1.61341	0.140688	2.93291	0.412267	2.78007	0.303305
51	2.41669	0.200385	1.66514	0.14254	2.86946	0.405867	2.82686	0.336779
51.5	2.49122	0.207845	1.71728	0.158031	2.81258	0.388122	2.88367	0.368117
52	2.51626	0.199728	1.77553	0.164161	2.75565	0.38827	2.91393	0.408395
52.5	2.55658	0.171707	1.8185	0.168588	2.73123	0.376937	2.90894	0.44235
53	2.56538	0.146178	1.85102	0.173112	2.69372	0.383648	2.90051	0.44379
53.5	2.53789	0.150874	1.89169	0.188466	2.66536	0.368951	2.87004	0.462037
54	2.518	0.130596	1.909	0.196811	2.64863	0.377492	2.82264	0.477556
54.5	2.47226	0.114659	1.9148	0.196578	2.645	0.36962	2.76212	0.476248
55	2.40447	0.0985302	1.91773	0.209229	2.63164	0.363119	2.6984	0.491214
55.5	2.33626	0.117909	1.90029	0.212404	2.64299	0.351046	2.61399	0.494226
56	2.25494	0.11328	1.87631	0.21778	2.65831	0.357821	2.53004	0.497885
56.5	2.16686	0.110939	1.85226	0.21101	2.69188	0.355484	2.45045	0.481688
57	2.07642	0.112455	1.81652	0.218739	2.71512	0.357865	2.36041	0.476274
57.5	1.99223	0.0918061	1.77029	0.221382	2.7558	0.369083	2.27085	0.445956
58	1.91443	0.106235	1.72791	0.211404	2.78696	0.361823	2.19476	0.426014
58.5	1.85842	0.117972	1.68079	0.196938	2.83626	0.38762	2.11753	0.413337
59	1.78602	0.105278	1.62461	0.199449	2.89288	0.388665	2.04318	0.384577
59.5	1.70921	0.104161	1.57343	0.177568	2.93285	0.39914	1.97124	0.356859
60	1.64055	0.113236	1.51727	0.175362	2.97599	0.395716	1.92911	0.345228
60.5	1.60002	0.0924651	1.47193	0.168961	3.02042	0.422886	1.88132	0.312472
61	1.56403	0.0996754	1.43355	0.151792	3.06593	0.422845	1.84058	0.294276
61.5	1.56059	0.096134	1.39296	0.148011	3.10802	0.436059	1.80402	0.280402
62	1.52762	0.0877684	1.3476	0.138428	3.14475	0.428683	1.78997	0.257576
62.5	1.5046	0.0900242	1.32556	0.133159	3.18555	0.426631	1.77069	0.252518
63	1.49478	0.0827531	1.29435	0.125683	3.21329	0.430979	1.75615	0.236756
63.5	1.50128	0.0943254	1.26209	0.117831	3.22657	0.445837	1.77026	0.234509
64	1.50584	0.0922676	1.24658	0.111892	3.23361	0.455405	1.76824	0.211353
64.5	1.50542	0.0775782	1.23211	0.110122	3.22828	0.463646	1.78551	0.204081
65	1.53507	0.0797329	1.22216	0.102391	3.24117	0.466771	1.80976	0.201457
65.5	1.53153	0.093021	1.21702	0.0944834	3.24093	0.470977	1.84118	0.193686
66	1.57934	0.0881274	1.21481	0.0991456	3.22149	0.470904	1.88066	0.193471
66.5	1.60992	0.0872159	1.21303	0.094352	3.19349	0.470176	1.92267	0.19305
67	1.63987	0.0853631	1.21769	0.0863773	3.17029	0.456216	1.96946	0.196459
67.5	1.69387	0.0860315	1.21816	0.0841709	3.13215	0.451808	2.01932	0.19509
68	1.74183	0.0777412	1.23793	0.0820673	3.0967	0.479941	2.07962	0.213273
68.5	1.78426	0.0797402	1.25228	0.0898257	3.04608	0.472433	2.14417	0.22017
69	1.83082	0.0792648	1.2833	0.0866158	3.0084	0.467434	2.20717	0.223055
69.5	1.90054	0.0888659	1.30037	0.089586	2.97459	0.461394	2.27124	0.247132
70	1.97245	0.105132	1.33464	0.0936019	2.91425	0.459625	2.33126	0.248891
70.5	2.03138	0.102612	1.35875	0.0945456	2.86522	0.445371	2.38991	0.270679
71	2.08249	0.109487	1.38946	0.100503	2.81899	0.448071	2.45572	0.276453
71.5	2.13423	0.105496	1.42048	0.101413	2.7779	0.444117	2.50286	0.307821
72	5.02064	0.532842	2.68205	0.233836	2.6034	0.394392	2.84241	0.357777
72.5	17.209	2.03441	33.8198	4.48513	2.33891	0.340528	5.89186	0.499213
73	19.3402	2.41558	54.483	6.79799	2.06722	0.307034	5.80082	0.512002
73.5	18.445	2.20511	54.2398	5.33222	1.88571	0.288409	4.39433	0.399929
74	16.5583	1.83809	43.7879	3.5691	1.91346	0.274177	3.44241	0.305175
74.5	15.19	1.17998	32.4569	2.70854	2.0937	0.289676	2.99718	0.261893
75	14.3793	0.686065	23.9204	2.07897	2.30517	0.315441	2.76051	0.242888
75.5	14.2634	0.508377	18.679	1.97778	2.43973	0.309262	2.54948	0.220065
76	14.404	0.698748	15.5391	2.03917	2.56596	0.317271	2.38001	0.216758
76.5	14.6709	0.814937	13.784	2.25906	2.67818	0.327166	2.21385	0.219767
77	14.8903	0.941615	12.9288	2.52262	2.77847	0.350843	2.05815	0.230663
77.5	15.0579	0.994669	12.4151	2.71476	2.88208	0.364119	1.92778	0.245091
78	15.2223	1.02208	12.0393	2.73366	2.99363	0.376569	1.79687	0.272605
78.5	15.2607	0.984965	11.7864	2.77406	3.09696	0.394916	1.69043	0.284762
79	15.2305	0.902355	11.5423	2.77263	3.18488	0.452124	1.59639	0.28617
79.5	15.206	0.925555	11.2143	2.60787	3.27442	0.4601	1.51156	0.291492
80	15.0812	0.922435	11.019	2.58592	3.36913	0.485046	1.44101	0.278674
80.5	15.0223	0.90137	10.7604	2.48095	3.45508	0.504664	1.38784	0.270224
81	14.8757	0.865237	10.4889	2.30522	3.54854	0.534377	1.34647	0.251981
81.5	14.7917	0.852297	10.3042	2.32612	3.58235	0.553337	1.31667	0.247058
82	14.753	0.868346	10.1176	2.24231	3.66219	0.577692	1.28221	0.219908
82.5	14.6719	0.875194	9.98366	2.23406	3.69055	0.554307	1.26271	0.214841
83	14.5774	0.922778	9.82183	2.14002	3.72039	0.563205	1.25687	0.216339
83.5	14.4984	0.973017	9.70677	2.07525	3.76405	0.5938	1.24391	0.196158
84	14.374	0.956492	9.55964	1.97957	3.8013	0.623959	1.22884	0.184067
84.5	11.9959	1.00717	8.3396	1.51354	3.83055	0.688853	1.16412	0.157222
85	8.20035	1.08758	6.29753	0.85573	3.85767	0.756265	1.11682	0.124136
85.5	5.1475	0.855445	4.46969	0.439645	3.90749	0.857773	1.09266	0.09432
86	3.36821	0.614517	3.17194	0.24342	3.91629	0.893514	1.08841	0.0787456
86.5	2.39899	0.422002	2.3756	0.168288	3.90216	0.907649	1.09911	0.0671166
87	1.85824	0.299419	1.91583	0.13171	3.86831	0.934469	1.10267	0.060827
87.5	1.55447	0.227854	1.63837	0.122078	3.81948	0.919137	1.11609	0.0675114
88	1.37215	0.169729	1.47182	0.111198	3.77714	0.921756	1.12812	0.0685266
88.5	1.26353	0.151992	1.355	0.10768	3.72313	0.899338	1.15771	0.0777691
89	1.19984	0.118841	1.29023	0.103987	3.65945	0.894168	1.18815	0.0952901
89.5	1.15978	0.111794	1.23843	0.0982596	3.58544	0.837912	1.22498	0.104234
90	1.13944	0.121489	1.21902	0.103337	3.49872	0.825761	1.27615	0.120418
90.5	1.15466	0.114707	1.19917	0.0971681	3.44203	0.804741	1.33328	0.145197
91	1.16635	0.124199	1.21089	0.0956136	3.35177	0.722683	1.42052	0.178039
91.5	1.18853	0.125651	1.20894	0.0931565	3.23818	0.695655	1.52855	0.223816
92	1.2482	0.14298	1.23949	0.0983408	3.11006	0.667518	1.67684	0.280902
92.5	1.30404	0.147571	1.27452	0.0924219	2.98021	0.603307	1.8422	0.330798
93	1.3841	0.171826	1.32283	0.101828	2.84665	0.550934	2.04386	0.408412
93.5	1.48602	0.185936	1.39793	0.112582	2.71299	0.512188	2.27544	0.478639
94	1.63236	0.226939	1.46904	0.12628	2.57762	0.478051	2.5243	0.55704
94.5	1.77986	0.218451	1.57432	0.149664	2.42516	0.444879	2.7894	0.621472
95	1.90949	0.234567	1.69734	0.165681	2.30054	0.412809	3.05743	0.673596
95.5	2.07405	0.251728	1.82656	0.190573	2.19915	0.393353	3.27539	0.729238
96	6.04607	1.07048	5.00482	0.831791	2.05617	0.362457	4.01893	0.864958
96.5	15.787	2.42086	38.9725	3.41833	1.85979	0.32776	6.7907	0.741177
97	17.7818	2.71111	57.4933	4.76723	1.64908	0.27762	6.45177	0.666056
97.5	17.064	2.57486	55.8444	3.66097	1.54661	0.255322	5.1495	0.587355
98	15.7303	2.25352	44.7529	2.62954	1.60023	0.263873	4.39887	0.557302
98.5	14.6227	1.786	33.1553	2.2803	1.74582	0.279223	4.01625	0.502119
99	14.1293	1.2916	24.6438	1.71649	1.887	0.301928	3.76275	0.398117
99.5	14.0286	0.945819	19.2968	1.2508	2.01895	0.33354	3.50919	0.296297
100	14.104	0.806101	16.2808	1.29636	2.12923	0.362968	3.24499	0.224817
100.5	14.2594	0.835328	14.3711	1.50531	2.23882	0.388377	2.96685	0.214633
101	14.4518	0.817104	13.2044	1.72879	2.36812	0.408492	2.70164	0.220142
101.5	14.5882	0.900566	12.5439	2.09774	2.48773	0.458612	2.43003	0.246654
102	14.6858	0.949759	11.9742	2.17121	2.63537	0.488211	2.21877	0.279642
102.5	14.704	1.08818	11.6016	2.40094	2.76715	0.51359	2.016	0.297203
103	14.7527	1.03318	11.2134	2.50916	2.89097	0.546275	1.85073	0.311791
103.5	14.6209	1.13931	10.7196	2.31275	3.0342	0.601782	1.69586	0.294497
104	14.6377	1.17782	10.3858	2.2756	3.18194	0.623637	1.55775	0.276455
104.5	14.613	1.18532	10.1413	2.32235	3.29018	0.663641	1.45187	0.264257
105	14.584	1.21675	9.82918	2.17622	3.38725	0.702555	1.38023	0.255501
105.5	14.4247	1.23728	9.54625	2.04356	3.48424	0.728427	1.31981	0.231349
106	14.4917	1.22037	9.34778	2.01708	3.55036	0.768451	1.28242	0.22888
106.5	14.375	1.22338	9.12643	1.88358	3.64779	0.780101	1.25298	0.208425
107	14.3568	1.23977	8.9742	1.81567	3.69876	0.79959	1.23282	0.189784
107.5	14.2669	1.29753	8.89719	1.77822	3.73224	0.802126	1.20776	0.162428
108	14.1271	1.22917	8.70346	1.62143	3.73749	0.830839	1.18351	0.147029
108.5	11.6187	1.17391	7.51962	1.23197	3.79841	0.903832	1.12763	0.11839
109	8.0559	1.18817	5.73422	0.752658	3.85617	0.970686	1.08518	0.0929761
109.5	5.24062	0.993797	4.08497	0.329216	3.88688	1.07883	1.06021	0.0597352
110	3.54699	0.739673	2.99525	0.209764	3.8819	1.09974	1.06478	0.0529167
110.5	2.589	0.508275	2.28873	0.148768	3.89436	1.12307	1.06632	0.0549233
111	2.02081	0.392062	1.88009	0.125542	3.84368	1.14198	1.08024	0.06356
111.5	1.67349	0.29549	1.62163	0.113617	3.83044	1.14891	1.08624	0.0798526
112	1.48104	0.236883	1.46811	0.102253	3.76291	1.12288	1.10995	0.0915287
112.5	1.33712	0.19247	1.36236	0.103059	3.70348	1.09232	1.13488	0.097206
113	1.2594	0.161347	1.30095	0.10373	3.61791	1.08747	1.16241	0.116197
113.5	1.21481	0.144436	1.2451	0.0956717	3.57009	1.05373	1.19263	0.126749
114	1.18477	0.131456	1.2176	0.0966201	3.49914	1.01039	1.24866	0.144865
114.5	1.1751	0.139107	1.20752	0.0956603	3.44618	0.96827	1.31053	0.178621
115	1.19946	0.135114	1.19887	0.10156	3.34593	0.931179	1.39261	0.20694
115.5	1.21275	0.143237	1.21353	0.0908168	3.24983	0.899398	1.51275	0.250316
116	1.2419	0.165382	1.22509	0.0881561	3.15284	0.810945	1.65953	0.293757
116.5	1.31435	0.168448	1.24456	0.0998363	3.00648	0.781305	1.81719	0.366471
117	1.39617	0.193411	1.29007	0.102923	2.88661	0.701781	2.02329	0.44842
117.5	1.49737	0.186882	1.34407	0.113921	2.74721	0.663698	2.25564	0.543027
118	1.61184	0.217172	1.41121	0.127915	2.60941	0.631515	2.51412	0.624246
118.5	1.75138	0.248227	1.48898	0.150425	2.4651	0.571381	2.79657	0.727946
119	1.87556	0.275223	1.59305	0.167654	2.3374	0.520453	3.09487	0.815444
119.5	2.02823	0.294178	1.70883	0.188794	2.19853	0.497678	3.36112	0.887428
120	2.18487	0.287021	1.82034	0.216068	2.08372	0.480017	3.62491	0.930234
120.5	2.34293	0.306206	1.96677	0.248748	2.00838	0.457192	3.83358	0.979178
121	2.49345	0.325194	2.09319	0.271344	1.91506	0.449164	4.00208	0.994887
121.5	2.61246	0.322541	2.21862	0.290463	1.87576	0.447042	4.11654	1.01543
122	2.74385	0.311003	2.32829	0.317641	1.82749	0.430349	4.17735	1.01367
122.5	2.84023	0.297482	2.43021	0.323781	1.80828	0.429387	4.21641	0.973666
123	2.89068	0.312351	2.50887	0.341453	1.7962	0.428684	4.18912	0.960496
123.5	2.91993	0.307135	2.55948	0.34916	1.79213	0.43522	4.12736	0.943639
124	2.90364	0.275782	2.56504	0.349182	1.80231	0.439402	4.02046	0.896139
124.5	2.86207	0.28696	2.58521	0.335917	1.82576	0.437558	3.88219	0.854999
125	2.79658	0.254038	2.52646	0.331525	1.83757	0.457829	3.70073	0.786535
125.5	2.70754	0.25694	2.47932	0.303356	1.86972	0.468832	3.51544	0.7269
126	2.60917	0.216653	2.38273	0.300344	1.92694	0.478854	3.31283	0.678545
126.5	2.48769	0.235979	2.2835	0.273677	1.99219	0.493777	3.10279	0.62032
127	2.35217	0.218878	2.17512	0.247264	2.06016	0.508439	2.883	0.55835
127.5	2.23432	0.213939	2.04945	0.223783	2.13491	0.52109	2.68694	0.504212
128	2.11721	0.219612	1.93615	0.187436	2.21613	0.564569	2.48227	0.454563
128.5	1.98851	0.22484	1.81883	0.177824	2.29539	0.594671	2.29591	0.390203
129	1.88118	0.217579	1.7101	0.147	2.37442	0.605213	2.13153	0.345599
129.5	1.78061	0.185718	1.62018	0.126268	2.4422	0.618136	1.99504	0.320452
130	1.68259	0.180711	1.52664	0.114055	2.51715	0.659699	1.88304	0.277499
130.5	1.60516	0.182321	1.44444	0.100188	2.60611	0.646579	1.77791	0.251072
131	1.5518	0.194606	1.37572	0.0855536	2.67546	0.716224	1.6976	0.215416
131.5	1.4829	0.184327	1.31222	0.0831844	2.72574	0.725697	1.63265	0.203135
132	1.45518	0.190283	1.25116	0.0734907	2.76905	0.750949	1.5878	0.189125
132.5	1.42604	0.180532	1.20808	0.0675812	2.81353	0.746733	1.56851	0.175022
133	1.39727	0.189462	1.16788	0.074821	2.84486	0.75203	1.54361	0.177817
133.5	1.36582	0.182961	1.13466	0.0682606	2.8659	0.766431	1.54298	0.18116
134	1.36003	0.168168	1.10614	0.066062	2.85127	0.790129	1.53807	0.172734
134.5	1.35824	0.169496	1.08731	0.0646278	2.88021	0.751988	1.55516	0.178805
135	1.3713	0.16621	1.07896	0.0608437	2.84165	0.764326	1.57028	0.172969
135.5	1.36958	0.168144	1.06426	0.055873	2.83856	0.749815	1.61014	0.177124
136	1.37524	0.159604	1.05614	0.0520503	2.81362	0.747392	1.65344	0.184467
136.5	1.38156	0.165097	1.06004	0.0571918	2.79221	0.745314	1.69705	0.199895
137	1.41414	0.16356	1.0589	0.0506431	2.74672	0.72339	1.75222	0.216815
137.5	1.43694	0.165994	1.07705	0.056282	2.70056	0.706969	1.81886	0.22823
138	1.48559	0.166591	1.09562	0.0503838	2.65854	0.690101	1.9133	0.242308
138.5	1.50948	0.179866	1.12077	0.0592851	2.6018	0.683288	1.99599	0.270855
139	1.55886	0.186811	1.13985	0.0639903	2.5441	0.638081	2.09306	0.300041
139.5	1.6046	0.164365	1.16717	0.0648931	2.49308	0.622206	2.21821	0.335529
140	1.675	0.174884	1.20571	0.0712343	2.41533	0.607238	2.34017	0.359294
140.5	1.74824	0.180034	1.2517	0.0720402	2.36308	0.591901	2.45621	0.395837
141	1.82221	0.211147	1.30127	0.0791123	2.28076	0.586153	2.57508	0.442332
141.5	1.90601	0.184934	1.34875	0.0831561	2.23648	0.566473	2.69649	0.478579
142	1.98458	0.19477	1.38027	0.100729	2.17813	0.527549	2.81888	0.520575
142.5	2.06993	0.210859	1.44443	0.0972551	2.12803	0.533288	2.91748	0.553432
143	2.14049	0.223932	1.49503	0.104524	2.07585	0.511504	3.02315	0.584302
143.5	2.20834	0.243629	1.55781	0.103179	2.04875	0.511285	3.10892	0.619767
144	2.26515	0.226257	1.59688	0.127647	2.02972	0.492203	3.17021	0.645431
144.5	2.29314	0.253384	1.63848	0.13258	1.98756	0.497583	3.20643	0.644579
145	2.31929	0.25318	1.66877	0.143758	1.96839	0.4918	3.23965	0.687547
145.5	2.35385	0.218849	1.70144	0.155359	1.96768	0.491165	3.25686	0.689081
146	2.3687	0.237197	1.72918	0.1777	1.96941	0.478193	3.23055	0.707385
146.5	2.38508	0.243071	1.74541	0.16942	1.96635	0.469194	3.19159	0.689548
147	2.37361	0.260946	1.7496	0.18021	1.96568	0.487743	3.16016	0.678376
147.5	2.31774	0.268418	1.73246	0.197286	1.99694	0.47843	3.06877	0.663258
148	2.28305	0.265783	1.72138	0.199075	2.01299	0.492917	3.00795	0.632544
148.5	2.23535	0.281865	1.70123	0.201678	2.02824	0.494892	2.91657	0.614783
149	2.20228	0.29593	1.67571	0.208384	2.07124	0.472514	2.81859	0.586966
149.5	2.14554	0.276694	1.63216	0.195981	2.07146	0.509286	2.72827	0.556936
150	2.07327	0.27404	1.58642	0.193006	2.1045	0.50809	2.63787	0.541398
150.5	2.04147	0.294971	1.53936	0.192603	2.16212	0.52154	2.52585	0.52356
151	1.98502	0.269882	1.50881	0.182244	2.19243	0.546195	2.45487	0.483622
151.5	1.95481	0.269563	1.45926	0.172964	2.23391	0.540161	2.35894	0.451822
152	1.88734	0.254566	1.41378	0.164592	2.25277	0.547224	2.2873	0.413778
152.5	1.85507	0.253126	1.38459	0.136075	2.27688	0.587497	2.19734	0.383722
153	1.80101	0.261751	1.34856	0.13193	2.33003	0.57433	2.13682	0.341992
153.5	1.751	0.276327	1.30523	0.13289	2.37971	0.565275	2.07875	0.315255
154	1.7374	0.294363	1.28342	0.126063	2.36904	0.602301	2.03099	0.315643
154.5	1.71818	0.297049	1.25705	0.106385	2.39248	0.614557	1.9899	0.277369
155	1.70418	0.308939	1.23613	0.106109	2.42787	0.620452	1.95667	0.265009
155.5	1.66835	0.307209	1.21683	0.10177	2.43131	0.653006	1.9332	0.273854
156	1.66382	0.299412	1.19778	0.0904268	2.45225	0.620132	1.93332	0.25264
156.5	1.64823	0.276958	1.18148	0.0940125	2.45055	0.637527	1.92227	0.242091
157	1.63442	0.272419	1.17553	0.0870301	2.44715	0.635577	1.93425	0.230498
157.5	1.65089	0.281656	1.16754	0.0893051	2.43674	0.652398	1.9448	0.240279
158	1.75371	0.261047	1.13866	0.0726339	2.36289	0.702208	1.95346	0.263338
158.5	1.79022	0.274823	1.15478	0.0622692	2.30776	0.712761	1.98358	0.279213
159	1.83126	0.242158	1.15378	0.0693833	2.29186	0.69756	2.01252	0.288434
159.5	1.83147	0.247109	1.17815	0.0676454	2.26019	0.701215	2.0436	0.292316
160	1.83497	0.25611	1.18712	0.0599932	2.23057	0.699345	2.08306	0.29756
160.5	1.8865	0.234379	1.19375	0.0693255	2.20821	0.699382	2.11451	0.305432
161	1.9103	0.230762	1.20078	0.0663529	2.17852	0.674041	2.16109	0.311398
161.5	1.95623	0.268506	1.22118	0.0832632	2.16911	0.676145	2.20681	0.340446
162	1.96436	0.274253	1.24665	0.0742839	2.13308	0.650201	2.27445	0.345463
162.5	2.01087	0.292877	1.26386	0.0772764	2.11697	0.627549	2.32109	0.356656
163	2.0563	0.290293	1.29739	0.0858054	2.06679	0.662262	2.37186	0.399166
163.5	2.08826	0.319792	1.30592	0.0779955	2.07574	0.618897	2.42742	0.409018
164	2.14598	0.317189	1.34821	0.0807259	2.01662	0.61881	2.45679	0.441889
164.5	2.16303	0.322746	1.36105	0.091792	2.0017	0.596753	2.48838	0.465744
165	2.2019	0.318984	1.38004	0.0940135	1.97372	0.587879	2.56931	0.473354
165.5	2.21281	0.327627	1.43586	0.0834717	1.96324	0.634106	2.57289	0.502609
166	2.2536	0.306767	1.43784	0.124047	1.99691	0.634985	2.61509	0.500045
166.5	2.2735	0.339288	1.4423	0.102185	1.96526	0.552245	2.6257	0.537584
167	2.2744	0.339753	1.45165	0.113269	1.96132	0.603573	2.63024	0.551872
167.5	2.28843	0.34356	1.46886	0.10922	1.94888	0.543716	2.64972	0.560533
168	2.28664	0.365358	1.47488	0.116554	1.94713	0.535789	2.65814	0.592611
168.5	2.30817	0.355896	1.46814	0.128515	1.92894	0.535815	2.61597	0.628755
169	2.30186	0.371202	1.4731	0.111215	1.93596	0.526848	2.61307	0.602521
169.5	2.28731	0.364457	1.45757	0.139983	1.92227	0.538623	2.5851	0.603714
170	2.30706	0.358069	1.45758	0.119341	1.92316	0.544444	2.54688	0.626672
170.5	2.3013	0.385876	1.45058	0.133668	1.93265	0.558416	2.51396	0.627485
171	2.28215	0.411247	1.43278	0.112187	1.93095	0.571781	2.49282	0.590441
171.5	2.28156	0.397845	1.41495	0.128629	1.95261	0.552317	2.45785	0.596864
172	2.24875	0.399304	1.38843	0.134344	1.95743	0.593695	2.4165	0.587413
