# Supplementary material for: Data-driven modelling captures dynamics of the circadian clock of Neurospora crassa
Source: PLoS Comput Biol. 2022 Aug 11;18(8):e1010331. doi: 10.1371/journal.pcbi.1010331 (PMC9397904; doi:10.1371/journal.pcbi.1010331)
Supplement: S4 Table — (XLSX) [file pcbi.1010331.s010.xlsx]

## Sheet: Sheet1
time (h)	frq_obs	frq_obs_std	vvd_obs	vvd_obs_std	fam-3_obs	fam-3_obs_std	csp-1_obs	csp-1_obs_std
0	2.25619	0.533259	3.47803	1.29777	5.25314	1.08322	3.07901	0.891705
0.5	2.0009	0.480899	3.2561	1.2334	5.52687	1.13827	2.86023	0.7989
1	1.78701	0.376672	3.03639	1.16963	5.651	1.11875	2.6588	0.721975
1.5	1.61801	0.330479	2.81275	1.06924	5.94304	1.16761	2.4835	0.631203
2	1.48583	0.262351	2.60011	0.951398	6.14635	1.18316	2.34466	0.549076
2.5	1.35001	0.190812	2.4427	0.898721	6.32925	1.10645	2.24187	0.516903
3	1.26768	0.139969	2.29866	0.830227	6.48214	1.04625	2.13816	0.458211
3.5	1.20707	0.120926	2.12652	0.719562	6.65107	1.01797	2.08587	0.424327
4	1.17755	0.0819952	2.03256	0.670354	6.79611	1.06617	2.03644	0.41537
4.5	1.15162	0.0880113	1.91982	0.602965	6.80811	0.923872	2.02775	0.434541
5	1.09491	0.0724576	1.81561	0.556861	6.96764	0.951291	2.01836	0.409498
5.5	1.10683	0.071767	1.74023	0.488704	7.08729	0.880165	2.03184	0.412872
6	1.11154	0.0807581	1.68808	0.460615	7.04938	0.887053	2.0528	0.419895
6.5	1.09092	0.0797824	1.64803	0.413035	7.05586	0.787562	2.09843	0.456715
7	1.1114	0.0803551	1.61211	0.397273	6.9135	0.820714	2.15993	0.460327
7.5	1.13239	0.0949333	1.60244	0.384862	6.83552	0.835708	2.23039	0.489381
8	1.11797	0.114687	1.58261	0.358437	6.94617	0.873995	2.35406	0.528745
8.5	1.15627	0.11553	1.57411	0.331242	6.77502	0.833973	2.46799	0.571635
9	1.20508	0.165302	1.59569	0.334805	6.73945	0.839782	2.6185	0.619024
9.5	1.27291	0.18986	1.5974	0.321285	6.62833	0.9738	2.78972	0.679367
10	1.31842	0.231017	1.65893	0.286007	6.3232	0.921068	3.02058	0.763031
10.5	1.44806	0.293828	1.68319	0.303566	6.17492	0.899738	3.24199	0.807483
11	1.54064	0.332365	1.75475	0.286154	5.96605	0.94301	3.48687	0.856362
11.5	1.69759	0.392971	1.85008	0.287306	5.8185	1.01928	3.76458	0.928965
12	1.87261	0.475996	1.94131	0.275486	5.54656	0.970344	4.03649	0.961439
12.5	2.01754	0.560041	2.09105	0.286565	5.44115	1.00236	4.28398	1.0084
13	2.23549	0.562023	2.17808	0.284694	5.2468	1.0363	4.51319	1.03954
13.5	2.44687	0.644608	2.30774	0.330171	5.04092	1.05832	4.69801	1.06101
14	2.63862	0.616604	2.48337	0.353605	4.92826	1.02309	4.90059	1.10024
14.5	2.78219	0.604356	2.60381	0.402001	4.72452	1.048	5.02262	1.08347
15	2.93949	0.565594	2.75896	0.443033	4.61686	1.02625	5.06986	1.12743
15.5	3.0531	0.458612	2.8977	0.515085	4.53739	0.954998	5.09646	1.12272
16	3.15913	0.403514	3.05162	0.60249	4.41386	0.957352	5.08799	1.17969
16.5	3.19024	0.284864	3.07652	0.697036	4.39278	0.914461	5.04436	1.17479
17	3.18891	0.216334	3.14842	0.757931	4.39215	0.900772	4.92458	1.18678
17.5	3.17694	0.21361	3.2134	0.863252	4.35079	0.871035	4.77447	1.17063
18	3.09757	0.206983	3.16376	0.923229	4.43611	0.868748	4.60086	1.11582
18.5	2.9807	0.293296	3.15816	1.01013	4.43509	0.849434	4.45038	1.10649
19	2.89092	0.330681	3.12118	1.0473	4.476	0.802153	4.238	1.09838
19.5	2.72672	0.399658	3.05671	1.10645	4.68171	0.800587	4.06222	1.04329
20	2.54985	0.423099	2.92226	1.08687	4.75601	0.793242	3.84107	1.0033
20.5	2.37516	0.433866	2.82766	1.09993	4.93437	0.757158	3.65004	0.948279
21	2.21458	0.420412	2.69467	1.06687	5.0536	0.740386	3.45021	0.884453
21.5	2.02942	0.38493	2.55681	1.02288	5.27175	0.737778	3.30189	0.841592
22	1.90876	0.34279	2.43796	0.947973	5.3782	0.810233	3.14922	0.757198
22.5	1.7738	0.290742	2.31452	0.924513	5.48646	0.766582	3.00518	0.734363
23	1.67235	0.217088	2.18697	0.84979	5.66659	0.731908	2.90117	0.663467
23.5	1.58041	0.20204	2.06951	0.79365	5.77536	0.704769	2.81019	0.636404
24	1.4903	0.152129	1.95436	0.726267	5.96529	0.874471	2.76875	0.614714
24.5	1.44549	0.138599	1.87099	0.662355	6.03705	0.722731	2.72269	0.576888
25	1.39426	0.120321	1.78396	0.606804	6.15132	0.770939	2.71778	0.592454
25.5	1.35415	0.112095	1.72535	0.577056	6.2268	0.797081	2.73388	0.640468
26	1.3334	0.101717	1.6397	0.522888	6.27569	0.777278	2.7564	0.665119
26.5	1.3366	0.106053	1.59815	0.465658	6.28163	0.767116	2.8032	0.684537
27	1.31494	0.0950294	1.56475	0.450016	6.31994	0.808806	2.90167	0.72067
27.5	1.32384	0.152035	1.53982	0.420486	6.38117	0.878334	2.97363	0.750991
28	1.35653	0.171485	1.53661	0.386375	6.27598	0.834794	3.06919	0.790652
28.5	1.37245	0.194522	1.51788	0.35174	6.22293	0.876708	3.2148	0.833824
29	1.41437	0.209161	1.53483	0.343025	6.11802	0.921031	3.36508	0.900924
29.5	1.45467	0.253836	1.54593	0.305026	6.12091	0.916113	3.53668	0.99127
30	1.54506	0.293407	1.5625	0.293157	6.081	0.960067	3.75806	1.07327
30.5	1.59825	0.319614	1.62197	0.291055	5.90368	0.948698	3.94884	1.13934
31	1.70912	0.360134	1.6475	0.279622	5.89043	0.992317	4.16867	1.23125
31.5	1.77729	0.402756	1.71077	0.275833	5.79072	0.949834	4.39553	1.24207
32	1.90803	0.454675	1.75337	0.270474	5.55692	0.962822	4.60879	1.31388
32.5	2.02196	0.510077	1.84876	0.255501	5.44887	0.95366	4.77601	1.34238
33	2.12605	0.511045	1.90811	0.268695	5.24235	0.983003	4.94929	1.35878
33.5	2.24718	0.533366	2.01692	0.284012	5.11753	0.964891	5.13702	1.38317
34	2.37601	0.551308	2.09157	0.289344	5.0762	1.00489	5.23252	1.35161
34.5	2.49847	0.511186	2.21127	0.28111	4.98295	1.01776	5.29904	1.36328
35	2.65659	0.50516	2.32224	0.328392	4.8164	0.98286	5.34905	1.34163
35.5	2.73022	0.46088	2.40246	0.361394	4.77819	0.950308	5.36513	1.32759
36	2.80885	0.420697	2.4669	0.390185	4.6842	0.944295	5.36318	1.33944
36.5	2.88088	0.340819	2.56976	0.424208	4.57353	0.889945	5.2944	1.26715
37	2.94684	0.294991	2.60953	0.503392	4.52052	0.815793	5.22949	1.26586
37.5	2.98588	0.240556	2.6545	0.5747	4.46954	0.760475	5.10051	1.24503
38	2.93525	0.19585	2.69598	0.589216	4.44992	0.798641	5.00318	1.21535
38.5	2.90417	0.200711	2.71212	0.656406	4.45594	0.722538	4.82109	1.21773
39	2.87576	0.218954	2.71052	0.683969	4.47923	0.715833	4.72825	1.2079
39.5	2.78468	0.21128	2.63661	0.722725	4.5452	0.695059	4.53116	1.16333
40	2.6976	0.240521	2.63039	0.726092	4.54408	0.635838	4.39604	1.15091
40.5	2.618	0.289782	2.59213	0.745305	4.58492	0.632051	4.21723	1.09422
41	2.5151	0.291366	2.5314	0.767409	4.6936	0.60269	4.05317	1.04546
41.5	2.39101	0.300841	2.44988	0.779079	4.74941	0.62162	3.9167	1.00658
42	2.28565	0.301876	2.39952	0.754264	4.88283	0.550744	3.77391	0.964894
42.5	2.18347	0.247828	2.3192	0.742441	4.95384	0.592111	3.64285	0.935747
43	2.07401	0.253666	2.24644	0.729366	5.00977	0.566624	3.53869	0.910359
43.5	1.95994	0.215796	2.15713	0.692744	5.12376	0.600921	3.44404	0.890692
44	1.88513	0.199485	2.08488	0.649938	5.21134	0.597625	3.35865	0.879871
44.5	1.81686	0.178379	1.99473	0.632599	5.28097	0.586023	3.29731	0.833948
45	1.74719	0.168037	1.91398	0.576446	5.3295	0.594838	3.24204	0.820338
45.5	1.68813	0.154423	1.85776	0.53488	5.46362	0.576553	3.19241	0.825214
46	1.63025	0.136495	1.78733	0.492899	5.43959	0.560809	3.16698	0.791608
46.5	1.60315	0.120194	1.73909	0.465424	5.56944	0.530387	3.16587	0.795061
47	1.60417	0.17325	1.68996	0.432957	5.53696	0.579709	3.18018	0.806559
47.5	1.58159	0.162939	1.66595	0.412387	5.6042	0.56129	3.22308	0.820093
48	1.5609	0.17675	1.64222	0.359484	5.63704	0.539759	3.25925	0.835348
48.5	1.58922	0.194544	1.61994	0.348939	5.57008	0.552994	3.33158	0.875127
49	1.57144	0.209646	1.59898	0.324281	5.5491	0.599046	3.39601	0.887205
49.5	1.61929	0.24782	1.60652	0.292817	5.50339	0.5975	3.48419	0.94946
50	1.62101	0.255574	1.58945	0.286997	5.49876	0.560167	3.5711	0.929362
50.5	1.67753	0.290687	1.62508	0.269618	5.43965	0.573792	3.67987	0.94903
51	1.74464	0.317416	1.64161	0.232085	5.33916	0.628536	3.74787	0.92657
51.5	1.78035	0.325265	1.6578	0.227782	5.29683	0.596982	3.87358	0.968593
52	1.83135	0.35303	1.68948	0.226648	5.20983	0.649016	3.95433	0.935
52.5	1.91478	0.370302	1.74448	0.224911	5.15351	0.619988	4.07409	0.938253
53	1.98995	0.401006	1.75661	0.221001	5.05517	0.610461	4.16887	0.948752
53.5	2.06534	0.370754	1.82784	0.239086	4.97372	0.641444	4.23979	0.938127
54	2.14945	0.405232	1.86805	0.248186	4.87539	0.581357	4.31092	0.921196
54.5	2.25036	0.383841	1.94165	0.275651	4.78476	0.616813	4.3892	0.932646
55	2.31251	0.37607	2.01956	0.256267	4.66433	0.546226	4.43261	0.946732
55.5	2.43684	0.381048	2.06146	0.274229	4.64312	0.553512	4.45709	0.896588
56	2.4882	0.357735	2.1081	0.273671	4.52288	0.573482	4.46125	0.888122
56.5	2.57287	0.348776	2.17451	0.323121	4.47401	0.508764	4.44665	0.858896
57	2.63223	0.296283	2.22548	0.359941	4.42622	0.551872	4.42907	0.850444
57.5	2.64888	0.332434	2.26154	0.380474	4.37412	0.550986	4.39319	0.839674
58	2.7053	0.293234	2.29192	0.404622	4.32761	0.493706	4.32806	0.8077
58.5	2.73336	0.297015	2.32365	0.453254	4.27806	0.492283	4.28591	0.800118
59	2.6977	0.270018	2.37858	0.474959	4.26517	0.481683	4.1698	0.798576
59.5	2.72974	0.298818	2.36427	0.482526	4.28909	0.466285	4.10273	0.765059
60	2.67865	0.277436	2.36103	0.521409	4.2447	0.470274	3.96527	0.762809
60.5	2.62025	0.279609	2.34629	0.524885	4.34025	0.493676	3.89808	0.761147
61	2.59711	0.28828	2.33184	0.538752	4.26814	0.436235	3.80271	0.789514
61.5	2.54794	0.26655	2.31001	0.582017	4.32039	0.41734	3.71368	0.714356
62	2.47686	0.296633	2.27053	0.593737	4.33866	0.399164	3.59968	0.72369
62.5	2.38312	0.271991	2.2409	0.580843	4.4274	0.433736	3.49781	0.681349
63	2.3478	0.279889	2.1997	0.60395	4.44417	0.409908	3.42861	0.689291
63.5	2.24614	0.270859	2.16378	0.600483	4.52646	0.426419	3.32868	0.696559
64	2.19734	0.250593	2.11285	0.58295	4.64814	0.367576	3.25307	0.660052
64.5	2.1341	0.25809	2.07992	0.58199	4.69924	0.388589	3.19683	0.658684
65	2.05268	0.227012	1.99984	0.576359	4.74173	0.47745	3.14398	0.674048
65.5	1.9934	0.237822	1.95294	0.541217	4.78739	0.388681	3.08949	0.679485
66	1.9602	0.191394	1.89898	0.505175	4.79343	0.434511	3.05968	0.653335
66.5	1.89222	0.217879	1.86371	0.478821	4.85602	0.382484	3.01464	0.641782
67	1.8461	0.223576	1.80579	0.458308	4.89652	0.407252	3.00842	0.621351
67.5	1.82047	0.230125	1.77501	0.432066	4.97007	0.463538	2.96615	0.605499
68	1.79816	0.220445	1.74804	0.41232	4.95228	0.445023	2.96351	0.604916
68.5	1.79678	0.213575	1.73688	0.373186	4.9753	0.451241	2.96067	0.62556
69	1.77894	0.226768	1.7001	0.368447	4.97064	0.454215	2.97274	0.638705
69.5	1.80418	0.277527	1.6981	0.355097	5.04306	0.458055	2.96412	0.601711
70	1.79601	0.283617	1.6847	0.311061	5.00609	0.535192	2.99829	0.617659
70.5	1.78128	0.274942	1.6832	0.2813	4.92316	0.462346	3.0157	0.569707
71	1.7954	0.30893	1.65902	0.26955	4.92926	0.471867	3.04834	0.590164
71.5	1.80715	0.317795	1.68628	0.251452	4.95795	0.510487	3.09881	0.633278
72	5.97231	0.962981	3.92464	0.971796	4.54698	0.582379	3.3473	0.631266
72.5	20.1563	2.50684	54.5933	5.85321	3.94458	0.539338	9.01806	2.20961
73	17.3142	2.51333	87.5298	11.0216	2.94559	0.440257	9.51263	2.30966
73.5	13.3317	1.89662	91.001	9.03566	2.07374	0.363742	6.86517	1.76769
74	11.5239	1.77509	88.2927	9.70381	1.63127	0.293478	5.08536	1.40872
74.5	10.5384	1.56329	81.4518	6.00983	1.43152	0.267237	4.11536	1.283
75	9.95514	1.09881	76.6687	8.1782	1.34457	0.233037	3.52195	1.05971
75.5	9.45056	1.07496	71.6663	6.71744	1.28844	0.210767	3.05032	0.806461
76	9.28588	1.31552	65.8345	4.74422	1.25787	0.209682	2.74571	0.798873
76.5	8.91925	0.937432	61.2602	4.53639	1.25374	0.200914	2.46232	0.68099
77	8.7154	0.899462	58.694	3.82915	1.22983	0.201502	2.23098	0.617418
77.5	8.63953	0.984486	56.7552	5.7267	1.239	0.165293	2.07288	0.553328
78	8.70773	0.93581	54.6128	5.03043	1.23751	0.160135	1.95864	0.491825
78.5	8.7551	0.981206	53.0905	4.05929	1.26425	0.139253	1.87686	0.507076
79	8.78838	0.930569	52.1932	3.68911	1.26981	0.135958	1.80333	0.455035
79.5	9.05609	1.00407	51.2238	3.37797	1.30827	0.141598	1.77378	0.47055
80	9.1941	0.921785	50.4392	3.782	1.32358	0.135659	1.75918	0.491666
80.5	9.57633	1.10412	49.4225	3.58472	1.35881	0.14325	1.76383	0.50271
81	9.6975	1.09127	50.3904	5.1325	1.37906	0.147483	1.7761	0.502735
81.5	9.88054	1.07641	49.7997	5.10137	1.39847	0.148127	1.79684	0.525922
82	10.3123	1.14681	48.5137	3.71371	1.41926	0.157318	1.79974	0.471654
82.5	10.5547	1.30856	49.1822	5.39669	1.46953	0.153039	1.84485	0.527426
83	10.4598	1.05133	48.7917	5.46875	1.47137	0.146381	1.88925	0.526291
83.5	10.986	1.15766	48.0136	3.14026	1.52152	0.146105	1.94353	0.558231
84	11.1347	1.38405	48.92	3.97826	1.53988	0.168678	2.03236	0.594987
84.5	11.6605	1.32327	47.296	4.67165	1.66647	0.166299	1.77953	0.555365
85	12.1318	1.11471	43.3512	3.99368	1.83478	0.17563	1.46029	0.423431
85.5	13.4666	1.41837	38.2134	3.49413	2.18127	0.184656	1.23769	0.361142
86	14.3334	1.38997	32.5479	2.63103	2.6344	0.228267	1.16272	0.334696
86.5	15.2619	1.71056	27.7473	2.4704	3.15541	0.390853	1.15829	0.331353
87	15.8407	1.93113	23.502	2.26556	3.60089	0.437051	1.18409	0.322431
87.5	16.0743	1.97167	20.3128	2.34979	4.03138	0.4562	1.25139	0.351895
88	16.2524	1.71943	16.6124	1.62201	4.56012	0.62889	1.30708	0.359041
88.5	15.8285	1.98608	14.1439	1.76163	5.10002	0.817901	1.3927	0.392829
89	15.2744	1.90232	11.7304	1.08817	5.49017	0.775184	1.45854	0.380334
89.5	13.9153	1.53944	9.67203	1.04558	5.96385	1.04938	1.50369	0.365307
90	12.9159	1.83829	8.19027	0.873743	6.31379	1.01308	1.56626	0.384944
90.5	11.2336	1.49054	7.02389	0.584302	6.50652	1.1284	1.60013	0.377098
91	9.96441	1.43174	5.98984	0.634326	6.75844	1.18526	1.6428	0.343229
91.5	8.35564	1.37585	5.16563	0.470122	6.98455	1.09312	1.66213	0.362443
92	7.17434	1.34425	4.65615	0.51227	7.07753	1.12198	1.71125	0.369605
92.5	6.08109	1.42865	4.26269	0.46294	7.22877	1.21544	1.70988	0.369301
93	4.98966	1.17363	3.96066	0.406467	7.26402	1.01428	1.7615	0.40223
93.5	4.14167	0.957013	3.7026	0.34699	7.25961	0.991802	1.78538	0.402536
94	3.46955	0.863966	3.47025	0.369168	7.47018	1.05252	1.82425	0.417698
94.5	3.01185	0.738571	3.28016	0.315878	7.34897	0.92913	1.89453	0.434643
95	2.59761	0.537947	3.21478	0.295032	7.2716	0.951867	1.96564	0.449471
95.5	2.27428	0.503463	3.05962	0.296574	7.3624	0.825618	2.04532	0.48539
96	8.33594	1.70082	5.6775	1.09697	6.94138	0.850323	2.65609	0.645701
96.5	21.8733	2.77788	42.5431	4.90194	6.22897	0.768335	7.24684	1.56222
97	18.9344	2.55496	68.7747	8.13559	4.56481	0.590629	7.75818	1.60578
97.5	15.4071	1.69082	75.9458	10.0274	3.20067	0.399008	6.34974	1.21297
98	14.3689	1.22856	77.889	10.9866	2.52458	0.349668	5.25152	1.18199
98.5	13.6661	1.7246	76.0256	8.63418	2.20972	0.327045	4.70443	1.26193
99	12.9272	1.48927	70.7181	6.96087	1.9885	0.344318	4.30356	1.22326
99.5	12.6263	1.86536	68.0929	7.46709	1.88992	0.331047	4.06656	1.136
100	12.1992	1.93797	65.3629	8.06674	1.8934	0.376455	3.80902	1.12478
100.5	12.0869	1.93727	62.786	4.79833	1.87194	0.326838	3.6629	1.1868
101	11.9688	1.80236	60.7721	7.64799	1.88952	0.357495	3.48677	1.1016
101.5	11.9445	1.69953	58.5468	5.2542	1.86976	0.365304	3.34041	1.11528
102	11.9031	1.75228	58.6888	5.60904	1.82924	0.333101	3.24487	1.16768
102.5	11.9266	1.67983	57.2998	7.10647	1.84072	0.32452	3.10764	1.15865
103	12.3602	1.74889	56.4553	7.39265	1.83686	0.330862	2.9884	1.09462
103.5	12.4946	1.80928	55.8313	7.78818	1.81434	0.316123	2.92661	1.12923
104	12.6482	1.55254	54.8263	6.88629	1.86171	0.356861	2.84413	1.08977
104.5	12.8232	1.78144	55.4686	7.48747	1.92828	0.408532	2.76306	1.08377
105	12.9486	1.91578	54.4914	7.40418	1.90974	0.357645	2.71046	0.982759
105.5	13.2103	1.61176	54.2339	7.06231	1.88139	0.357317	2.64706	0.934275
106	13.1285	1.38644	54.2987	6.42964	1.94909	0.3099	2.63322	0.944666
106.5	13.6824	1.62088	54.073	6.06209	1.92386	0.352559	2.65583	0.911765
107	13.7678	2.15701	53.8833	3.92386	2.01225	0.391837	2.66982	0.92297
107.5	13.676	1.40427	54.1644	7.06943	1.95882	0.372382	2.64408	0.916709
108	13.7537	1.38932	53.9863	6.13917	2.00223	0.342344	2.59861	0.770826
108.5	14.8218	1.50546	52.1611	6.0766	2.18224	0.453345	2.29186	0.712162
109	15.4307	1.58214	47.2182	4.58723	2.36064	0.39367	1.88109	0.539115
109.5	16.4976	1.49351	43.2516	4.38089	2.73969	0.433535	1.63563	0.450479
110	17.6981	1.28256	35.8483	3.59129	3.20958	0.650843	1.51705	0.379918
110.5	18.1332	1.67286	30.2001	2.61739	3.76447	0.727682	1.49381	0.378664
111	18.89	1.88557	25.367	2.41835	4.30742	0.762287	1.53129	0.361278
111.5	18.6752	1.92436	21.5332	2.32554	4.75965	0.836697	1.5819	0.376392
112	18.432	1.68084	17.2741	2.00734	5.31212	0.961943	1.64829	0.410355
112.5	17.8184	1.43564	14.3636	1.83428	5.76281	0.985737	1.69792	0.410771
113	16.4904	1.96765	11.5994	1.41037	6.35954	1.16679	1.76359	0.440913
113.5	15.0722	1.5409	9.80121	1.6537	6.63009	1.21007	1.83131	0.394479
114	13.4723	2.15125	8.06393	1.28992	7.02158	1.14553	1.84042	0.399603
114.5	11.4839	2.05391	6.92606	1.3515	7.15625	1.11492	1.88742	0.3519
115	9.83497	1.80348	5.91381	1.09292	7.62386	0.996502	1.92536	0.369101
115.5	8.05308	1.78689	5.2405	0.99537	7.62038	1.07024	1.94699	0.382172
116	6.80288	1.89146	4.71597	0.897099	7.96933	1.07904	1.93547	0.37081
116.5	5.56529	1.38006	4.18637	0.667402	8.11638	0.918755	1.87977	0.358717
117	4.74765	1.35713	3.8769	0.547917	8.02532	0.984931	1.88053	0.37791
117.5	3.86483	1.00358	3.68304	0.548751	8.17514	1.14632	1.89075	0.399375
118	3.28372	0.881769	3.50411	0.618343	8.33522	1.03931	1.93136	0.415186
118.5	2.79134	0.703492	3.32198	0.525344	8.52339	0.988812	1.95931	0.426893
119	2.43174	0.618143	3.20984	0.469192	8.53191	1.12196	2.01202	0.459517
119.5	2.16003	0.500658	3.11388	0.49638	8.39196	1.13455	2.05982	0.501764
120	1.97527	0.426288	3.00963	0.407543	8.42206	1.13368	2.09057	0.544135
120.5	1.82441	0.364013	3.05046	0.46896	8.27995	0.958437	2.14773	0.589136
121	1.69893	0.327358	2.98619	0.470579	8.16477	0.98481	2.23212	0.622949
121.5	1.57966	0.277967	2.96299	0.428336	8.33017	1.21115	2.35586	0.675815
122	1.55434	0.251058	2.97734	0.442791	8.27679	1.07057	2.48846	0.686493
122.5	1.54327	0.225255	3.04425	0.47974	8.06708	1.00785	2.62176	0.720993
123	1.54781	0.20675	3.08469	0.470637	7.72608	0.921632	2.81908	0.802996
123.5	1.6267	0.210598	3.21589	0.462152	7.52479	1.00171	2.96374	0.84413
124	1.71521	0.288951	3.30409	0.463668	7.30751	0.902855	3.17069	0.901884
124.5	1.81606	0.28694	3.43218	0.525715	7.05087	0.954743	3.34051	0.965662
125	2.01404	0.357772	3.6175	0.505077	7.04878	0.988529	3.51364	1.04133
125.5	2.21587	0.402401	3.87588	0.602589	6.90289	0.980733	3.70226	1.14583
126	2.4139	0.43444	4.01001	0.610175	6.76553	1.13713	3.85975	1.13486
126.5	2.60439	0.471486	4.2908	0.708331	6.57332	1.10341	3.97097	1.15277
127	2.80053	0.50141	4.53732	0.77929	6.35923	0.988112	4.04373	1.08507
127.5	3.0709	0.546505	4.70102	0.795765	6.50241	0.906191	4.10486	1.07441
128	3.28104	0.574461	5.03512	1.0488	6.43952	0.997983	4.17559	1.14568
128.5	3.42651	0.498474	5.03266	1.00372	6.55386	1.0544	4.21829	1.13245
129	3.54307	0.484058	5.16786	1.10052	6.53163	0.959602	4.1251	1.05339
129.5	3.69732	0.49344	5.28162	1.23722	6.46454	1.05921	4.07937	0.986752
130	3.72387	0.560431	5.35566	1.37142	6.48495	0.954594	3.97121	0.978193
130.5	3.70711	0.582695	5.34492	1.39853	6.68279	0.982773	3.87636	0.97897
131	3.63988	0.632719	5.2539	1.47261	6.74588	0.958813	3.71521	0.932727
131.5	3.55191	0.628936	5.12777	1.47857	6.71442	0.966729	3.632	0.855421
132	3.47415	0.632181	5.0323	1.57699	6.80487	0.946301	3.48585	0.805682
132.5	3.22661	0.662068	4.86693	1.52739	6.93178	0.93738	3.3962	0.72774
133	3.02972	0.622584	4.65891	1.45563	7.06201	0.973802	3.21156	0.639117
133.5	2.82429	0.581293	4.44747	1.45529	7.1987	0.933353	3.11374	0.616824
134	2.61499	0.541744	4.23943	1.39972	7.22664	0.893912	2.97206	0.594854
134.5	2.41459	0.516702	4.01863	1.32706	7.24604	0.871183	2.89419	0.603157
135	2.23659	0.48381	3.78026	1.26115	7.3559	0.88133	2.78091	0.568811
135.5	2.06945	0.422035	3.56645	1.19593	7.42433	0.879481	2.74219	0.556774
136	1.94576	0.399578	3.38676	1.12907	7.60823	0.952894	2.62817	0.530939
136.5	1.82282	0.363247	3.21621	1.05815	7.54214	1.07564	2.5548	0.536189
137	1.72042	0.33341	3.04049	0.988335	7.68889	1.03075	2.46842	0.515947
137.5	1.64577	0.293092	2.89037	0.945432	7.72842	1.06213	2.47637	0.530997
138	1.58303	0.242146	2.78151	0.910344	7.65982	1.03676	2.42121	0.537779
138.5	1.55168	0.248201	2.70002	0.879573	7.76653	1.21685	2.38754	0.519644
139	1.51899	0.201755	2.60211	0.842728	7.75906	1.15816	2.33751	0.539219
139.5	1.50397	0.227379	2.56693	0.834595	7.64417	1.15887	2.31419	0.537569
140	1.49616	0.184671	2.51391	0.809514	7.56719	1.24368	2.31321	0.536471
140.5	1.51285	0.176996	2.46831	0.778391	7.50234	1.31466	2.34745	0.554563
141	1.51839	0.186871	2.42292	0.751998	7.53969	1.48563	2.35682	0.564469
141.5	1.56409	0.185444	2.40088	0.740632	7.37245	1.50912	2.36325	0.576624
142	1.59491	0.191375	2.40763	0.740136	7.22905	1.45803	2.38475	0.593345
142.5	1.64113	0.222945	2.4425	0.742132	7.00323	1.49813	2.3884	0.594833
143	1.69908	0.208579	2.47616	0.737612	6.92574	1.54422	2.43768	0.619284
143.5	1.74834	0.236778	2.45917	0.719757	6.96843	1.5933	2.47913	0.643756
144	1.82763	0.268607	2.5373	0.73295	6.67853	1.57905	2.50179	0.647714
144.5	1.94082	0.291744	2.57555	0.759716	6.53184	1.60351	2.55147	0.658409
145	2.00239	0.314877	2.62849	0.741208	6.34219	1.61416	2.60405	0.648032
145.5	2.09308	0.311292	2.67542	0.766262	6.18121	1.57467	2.63244	0.656841
146	2.21091	0.348196	2.7168	0.775158	6.16777	1.57734	2.65974	0.676444
146.5	2.31783	0.37036	2.81483	0.806707	5.95117	1.58688	2.72453	0.701983
147	2.38986	0.355763	2.88837	0.836845	5.90337	1.61389	2.74804	0.729797
147.5	2.47394	0.340136	2.96345	0.876783	5.78862	1.55454	2.79291	0.764926
148	2.55678	0.293939	3.06562	0.910183	5.67311	1.46518	2.78116	0.72672
148.5	2.64467	0.291394	3.13114	0.945489	5.44027	1.46029	2.78032	0.720501
149	2.7002	0.298703	3.16355	0.959525	5.41105	1.44868	2.78028	0.71702
149.5	2.76007	0.287082	3.3039	1.06745	5.28942	1.40319	2.79924	0.736628
150	2.81618	0.273367	3.31757	1.07331	5.27999	1.36001	2.76506	0.690303
150.5	2.81162	0.287748	3.34174	1.12609	5.11854	1.26504	2.73516	0.713362
151	2.82709	0.395084	3.34606	1.1398	5.12236	1.18466	2.74438	0.692305
151.5	2.78734	0.430039	3.32416	1.17523	5.14861	1.13432	2.71015	0.712291
152	2.78743	0.44542	3.33295	1.20472	5.0811	1.14152	2.65578	0.696544
152.5	2.74366	0.51951	3.28806	1.20585	5.06612	1.1409	2.60449	0.701843
153	2.66476	0.551798	3.30151	1.24921	5.10372	1.07941	2.58541	0.685057
153.5	2.58779	0.594701	3.22964	1.23148	4.95782	1.0041	2.52049	0.689985
154	2.47237	0.618954	3.19891	1.23598	5.01524	1.01539	2.49045	0.680602
154.5	2.38397	0.627189	3.12806	1.20679	5.01748	1.01	2.42904	0.658499
155	2.2839	0.663577	3.01027	1.17994	5.15387	0.938618	2.37942	0.620728
155.5	2.15947	0.639588	2.9324	1.12315	5.18023	0.908258	2.36468	0.649873
156	2.05163	0.612203	2.80128	1.07712	5.18922	0.854306	2.29579	0.625543
156.5	1.94937	0.573503	2.75921	1.01833	5.14806	0.892229	2.27116	0.622874
157	1.86691	0.548488	2.64544	1.00459	5.18094	0.872362	2.26483	0.662839
157.5	1.73867	0.502738	2.54917	0.945712	5.18979	0.902876	2.21092	0.642937
158	1.42957	0.285719	1.91732	0.488973	4.70129	0.49229	2.12215	0.757818
158.5	1.39556	0.25964	1.93968	0.535578	4.75096	0.557063	2.10023	0.76621
159	1.37174	0.27331	1.91723	0.53834	4.92456	0.588949	2.0722	0.754453
159.5	1.35918	0.260763	1.83176	0.454257	4.98076	0.725433	2.0572	0.780631
160	1.32848	0.251009	1.8593	0.47075	5.04378	0.758397	2.04103	0.760887
160.5	1.33327	0.248104	1.83616	0.445029	4.93928	0.586486	2.0107	0.78012
161	1.3325	0.222895	1.80368	0.397301	4.90384	0.638636	1.99061	0.743552
161.5	1.33738	0.237082	1.7806	0.358327	4.85683	0.686549	1.97946	0.765937
162	1.28769	0.218065	1.75451	0.344739	4.86503	0.635833	1.9492	0.772685
162.5	1.30158	0.21955	1.78429	0.366949	4.7997	0.565446	1.96787	0.73562
163	1.34418	0.256671	1.79595	0.373015	4.82711	0.770945	2.00133	0.773144
163.5	1.35338	0.207101	1.81721	0.374063	4.75424	0.604128	1.9872	0.747495
164	1.37457	0.210656	1.80303	0.329526	4.6972	0.606247	2.02037	0.768863
164.5	1.44574	0.223387	1.82994	0.345972	4.65381	0.643379	1.99656	0.72295
165	1.47276	0.23635	1.84825	0.332376	4.58914	0.654107	2.01684	0.774308
165.5	1.50566	0.191672	1.87552	0.334022	4.51958	0.601705	2.03901	0.772455
166	1.54527	0.196455	1.92311	0.340015	4.42662	0.579673	2.07108	0.802109
166.5	1.58737	0.212174	2.009	0.42951	4.32792	0.610354	2.0395	0.756639
167	1.66526	0.203824	1.9638	0.347194	4.32376	0.516868	2.03258	0.767263
167.5	1.72319	0.238914	2.04021	0.423602	4.29553	0.474149	2.06402	0.809723
168	1.76949	0.227943	2.12066	0.43112	4.2027	0.471387	2.0708	0.815515
168.5	1.78119	0.244012	2.12396	0.447797	4.22945	0.530354	2.05449	0.797238
169	1.84059	0.203426	2.13698	0.396077	4.12499	0.512149	2.05261	0.800208
169.5	1.88736	0.21919	2.18934	0.485565	4.17846	0.486686	2.03966	0.799537
170	1.93576	0.233014	2.21151	0.492107	4.07457	0.527285	2.0746	0.82697
170.5	1.99212	0.232217	2.2612	0.521819	3.96898	0.457149	2.04588	0.787577
171	2.014	0.245152	2.29366	0.549888	3.97596	0.47222	2.08005	0.788202
171.5	2.08694	0.262517	2.27534	0.517017	4.0467	0.509151	2.08796	0.839652
172	2.00731	0.252433	2.29124	0.53327	4.12467	0.425515	2.04559	0.806256
